# Supplementary material for: A review of the prevalence, trends, and determinants of coexisting forms of malnutrition in neonates, infants, and children
Source: BMC Public Health. 2022 May 3;22:879. doi: 10.1186/s12889-022-13098-9 (PMC9063291; doi:10.1186/s12889-022-13098-9)
Supplement: Supplementary file 4 — Additional file 4. [file 12889_2022_13098_MOESM4_ESM.xlsx]

## Sheet: CFM
Prevalence of Coexisting forms of Malnutrition in the world
Country names	Coexistence of wasting with stunting (CWS)	Coexistence of stunting with overweight/obesity (COS)	Coexisting forms of Malnutrition (CFM)
Oceania
Australia and New Zealand
Australia
New Zealand
Melanesia
Figi
Papua New Guinea
Solomon Islands	2	2.5	4.5
Vanuatu	1.1	1.7	2.8
Micronesia
Kiribati
Marshall Islands
Federated States of Micronesia
Nauru
Palau
Polynesia
Samoa
Tonga
Tuvalu
North America
North America
Canada
United States of America		0.3	0.3
Latin America and the Carribbean
Caribbean
Antigua and Barbuda
Bahamas
Barbados
Cuba
Dominica
Dominican Republic
Grenada
Haiti
Jamaica
Saint Kitts and Nevis
Saint Lucia	0.4	0.5	0.9
Saint Vincent and the Grenadines
Trinidad and Tobago	0.6	3.4	4
Central America
Belize	0.1	0.5	0.6
Costa Rica
El Salvador	0.5	0.5	1
Guatemala	0.5	1.5	2
Honduras	0.4	0.6	1
Mexico	0.3	0.3	0.6
Nicaragua	0.1	1.6	1.7
Panama	0.3	2.5	2.8
South America
Argentina
Bolivia	0.2	2.2	2.4
Brazil	0.2	0.4	0.6
Chile
Colomia	0.2	0.9	1.1
Ecuador	0.4	2.2	2.6
Guyana	0.7	1.1	1.8
Paraguay	0.1	0.5	0.6
Peru	0.1	0.4	0.5
Suriname	0.6	0.6	1.2
Uruguay
Venezuela
Europe
Eastern Europe
Belarus	0.4	0.9	1.3
Bulgaria
Czechia		0.4	0.4
Hungary
Poland
Republic of Moldova	0.1	0.7	0.8
Romania
Russian Federation
Slovakia
Ukraine	0.3	12.3	12.6
Northern Europe
Denmark
Estonia			0
Finland			0
Iceland			0
Ireland			0
Latavia			0
Lithuania			0
Norway			0
Sweden			0
United Kingdow of Great Britain and Northern Ireland			0
Southern Europe
Albania	0	4	4
Andorra			0
Bosnia and Herzegovina	0	3.9	3.9
Croatia			0
Greece			0
Italy			0
Malta			0
Montenegro	0	5.7	5.7
North Macedonia	0.2	1	1.2
Portugal			0
San Marino			0
Serbia	0.1	2.2	2.3
Slovenia			0
Spain			0
Western Europe
Austria			0
Belgium			0
France			0
Germany			0
Liechtenstein			0
Luxembourg			0
Monaco			0
Netherlands			0
Switzerland			0
Asia
Central Asia
Kazakhstan	0.1	1.9	2
Kyrgyzstan	0	1.8	1.8
Tajikistan	0.9	1.2	2.1
Turkmenistan	0.3	1.9	2.2
Uzbekistan	0.2	1.1	1.3
Eastern Asia
China	0.2	1.2	1.4
Democratic People's Republic of Korea			0
Japan			0
Mongolia	0.1	1.8	1.9
Republic of Korea			0
South-Eastern Asia
Brunei Darussalam			0
Cambodia	3.5	0.9	4.4
Indonesia			0
Lao People's Democratic Republic	2.3	1.8	4.1
Malaysia			0
Myanmar	1.5	0.6	2.1
Philippines	2.5	0.8	3.3
Singapore			0
Thailand	0.6	1.2	1.8
Timor-Leste	5	0.9	5.9
Viet Nam	0.9	0.8	1.7
South Asia
Afghanistan	1.6	2.3	3.9
Bangladesh	5.3	0.8	6.1
Bhutan	1.3	4.6	5.9
India	6.3	1.4	7.7
Iran			0
Maldives	2.4	1.5	3.9
Nepal	3.3	0.4	3.7
Pakistan	2.8	1.1	3.9
Sri Lanka	3.1	0.6	3.7
Western Asia
Armenia	0.2	3.3	3.5
Azerbaijan	0.3	5.9	6.2
Bahrain			0
Cyprus			0
Georgia	0.2	6.6	6.8
Iraq	0.2	2.1	2.3
Israel			0
Jordan	0.3	0.6	0.9
Kuwait			0
Lebanon			0
Oman			0
Qatar			0
Saudi Arabia			0
State of Palestine	0.2	1.2	1.4
Syrian Arab Republic	1.2	11.1	12.3
Turkey	0.3	1.5	1.8
United Arab Emirates			0
Yemen	6.7	1.3	8
Africa
Eastern Africa
Burundi	2.4	1.7	4.1
Comoros	2.2	5.5	7.7
Djibouti	6.5	4	10.5
Eritrea	6.7	1.1	7.8
Ethiopia	3	1.3	4.3
Kenya	1.3	1.2	2.5
Madagascar	3.1	0.6	3.7
Malawi			1.6
Mauritius			0
Mozambique	1.7	3.7	5.4
Rwanda	0.7	3.1	3.8
Seychelles			0
Somalia	4	1.2	5.2
South Sudan	6	3.5	9.5
Uganda	1	1.1	2.1
United Republic of Tanzania	1.5	1.6	3.1
Zambia	1	2.5	3.5
Zimbabwe			1.6
Middle Africa
Angola	2	1.4	3.4
Cameroon	1.2	4.4	5.6
Central African Republic	3.4	0.3	3.7
Chad	5.1	1.4	6.5
Congo	1.4	2	3.4
Democratic Republic of the Congo	2.5	2.5	5
Equatorial Guinea	2.2	8.6	10.8
Gabon	0.5	2.4	2.9
Sao Tome and Principe	1.2	1	2.2
Northern Africa
Algeria	0.2	3.6	3.8
Egypt	0.6	8.1	8.7
Libya			0
Morocco	0.1	3.5	3.6
Sudan	6.5	1.8	8.3
Tunisia	0.1	3.3	3.4
Southern Africa
Botswana	1.3	4.8	6.1
Eswatini	0.6	2	2.6
Lesotho	0.8	2.3	3.1
Namibia	1.5	1.3	2.8
South Africa	0.5	4	4.5
Western Africa
Benin	2	0.6	2.6
Burkina Faso	2.9	0.5	3.4
Cabo Verde			0
Cote d'Ivoire	1.5	0.6	2.1
Gambia	1.5		1.5
Ghana	1.5	0.4	1.9
Guinea	1.6	3.3	4.9
Guinea-Bissau	2.2	0.8	3
Liberia	1.5	1.4	2.9
Mali	2.9	0.8	3.7
Mauritania	3.5	0.5	4
Niger	9.2	0.5	9.7
Nigeria	3.2	0.8	4
Senegal	1.5	1.1	2.6
Sierra Leone	2.3	0.4	2.7
Togo	1.8	0.5	2.3
